# Supplementary material for: Single-cell landscape analysis unravels molecular programming of the human B cell compartment in chronic GVHD
Source: JCI Insight. 2023 Jun 8;8(11):e169732. doi: 10.1172/jci.insight.169732 (PMC10393230; doi:10.1172/jci.insight.169732)
Supplement: Supporting data values [file jciinsight-8-169732-s115.xlsx]

## Sheet: Figure 5C, CD11c+CD27-
Active cGVHD	No cGVHD	HD
3.66	1.29	2.75
4.84	1.55	1.05
9.03	0.85	1.31
3.95	2.49	3.34
3.84	1.7
5.33	1.84
Tukey's multiple comparisons test	Mean Diff.	95.00% CI of diff.	Below threshold?	Summary	Adjusted P Value
Active CD11c+ vs. No CD11c+	3.488	1.343 to 5.634	Yes	**	0.0023
Active CD11c+ vs. HD CD11c+	2.996	0.5969 to 5.395	Yes	*	0.0149
No CD11c+ vs. HD CD11c+	-0.4925	-2.891 to 1.906	No	ns	0.8522

## Sheet: Figure 5C, DP
Active cGVHD	No cGVHD	HD
0.98	0.79	1.49
0.74	0.73	2.29
0.61	0.26	2
0.7	0.71	3.62
1.24	0.085
1.83	0.52
Tukey's multiple comparisons test	Mean Diff.	95.00% CI of diff.	Below threshold?	Summary	Adjusted P Value
Active DP vs. No DP	0.5008	-0.3388 to 1.340	No	ns	0.2906
Active DP vs. HD DP	-1.333	-2.272 to -0.3946	Yes	**	0.0064
No DP vs. HD DP	-1.834	-2.773 to -0.8955	Yes	***	0.0005

## Sheet: Figure 5C, CD27+CD11c-
Active cGVHD	No cGVHD	HD
4.81	5.6	7.68
2.96	3.6	22.2
2.44	2.8	18.9
7.34	6.5	22.9
11	2.13
14.3	2.81
Tukey's multiple comparisons test	Mean Diff.	95.00% CI of diff.	Below threshold?	Summary	Adjusted P Value
Active CD27+ vs. No CD27+	3.235	-3.782 to 10.25	No	ns	0.4642
Active CD27+ vs. HD CD27+	-10.78	-18.62 to -2.934	Yes	**	0.008
No CD27+ vs. HD CD27+	-14.01	-21.86 to -6.169	Yes	**	0.0011

## Sheet: Figure 5E, CD11c+CD21-
Active cGVHD	No cGVHD	HD
3.16	1.5	3.01
4.53	1.61	1.5
9.04	0.37	2.31
4.08	2.3	3.05
7.9	0.68
7.1	1.81
Tukey's multiple comparisons test	Mean Diff.	95.00% CI of diff.	Below threshold?	Summary	Adjusted P Value
Active CD11c+ CD21- vs. No CD11c+ CD21-	4.59	2.192 to 6.988	Yes	***	0.0006
Active CD11c+ CD21- vs. HD CD11c+ CD21-	3.501	0.8196 to 6.182	Yes	*	0.0112
No CD11c+ CD21- vs. HD CD11c+ CD21-	-1.089	-3.770 to 1.592	No	ns	0.5468

## Sheet: Figure 5E, DN2
Active cGVHD	No cGVHD	HD
1.09	0.43	1.47
2.32	0.36	0.48
1.59	0.053	0.48
1.39	1.04	1.27
1.32	0.68
3.29	0.34
Tukey's multiple comparisons test	Mean Diff.	95.00% CI of diff.	Below threshold?	Summary	Adjusted P Value
Active DN2 vs. No DN2	1.35	0.4217 to 2.277	Yes	**	0.0054
Active DN2 vs. HD DN2	0.9083	-0.1289 to 1.946	No	ns	0.0895
No DN2 vs. HD DN2	-0.4412	-1.478 to 0.5961	No	ns	0.5174

## Sheet: Figure 6C, Cluster a
Active cGVHD	No cGVHD
9.12	0.42
2.91	1.26
3.86	1.43
4.06	2.34
Column B	No
vs.	vs.
Column A	Active
Unpaired t test
P value	0.047
P value summary	*
Significantly different (P < 0.05)?	Yes
One- or two-tailed P value?	Two-tailed
t, df	t=2.492, df=6

## Sheet: Figure 6C, Cluster b
Active cGVHD	No cGVHD
9.17	11.3
9.66	11.6
6.75	12.6
7.51	11.8
Column B	No
vs.	vs.
Column A	Active
Unpaired t test
P value	0.003
P value summary	**
Significantly different (P < 0.05)?	Yes
One- or two-tailed P value?	Two-tailed
t, df	t=4.806, df=6

## Sheet: Figure 6C, Cluster c
Active cGVHD	No cGVHD
8	9.44
9.63	9.94
7.8	10.8
8.32	9.98
Column B	No
vs.	vs.
Column A	Active
Unpaired t test
P value	0.0183
P value summary	*
Significantly different (P < 0.05)?	Yes
One- or two-tailed P value?	Two-tailed
t, df	t=3.213, df=6

## Sheet: Figure 6C, Cluster d
Active cGVHD	No cGVHD
5.22	6.2
5.15	7.12
4.05	7.82
5.25	8.42
Column B	No
vs.	vs.
Column A	Active
Unpaired t test
P value	0.0044
P value summary	**
Significantly different (P < 0.05)?	Yes
One- or two-tailed P value?	Two-tailed
t, df	t=4.427, df=6

## Sheet: Figure 6C, Cluster e
Active cGVHD	No cGVHD
3.52	5.25
3.8	3.65
1.71	5.14
2.82	4.63
Column B	No
vs.	vs.
Column A	Active
Unpaired t test
P value	0.028
P value summary	*
Significantly different (P < 0.05)?	Yes
One- or two-tailed P value?	Two-tailed
t, df	t=2.882, df=6

[truncated: 13 more sheets: Figure 6C, Cluster f, Figure 6C, Cluster g, Figure 6C, Cluster h, Figure 6C, Cluster i, Figure 6C, Cluster j, Figure 6C, Cluster k, Figure 6C, Cluster l, Figure 6C, Cluster m, Figure 6C, Cluster n, Figure 6C, Cluster o, Figure 8, ATRA Untr clust match, Figure 9C, CKS2 qPCR, Figure 9H, P27 western]
